# Supplementary material for: A universal cell‐free DNA approach for response prediction to preoperative chemoradiation in rectal cancer
Source: Int J Cancer. 2022 Dec 14;152(7):1444–51. doi: 10.1002/ijc.34392 (PMC10108011; doi:10.1002/ijc.34392)
Supplement: Supplementary file 2 — TABLE S2. Coverage and quality statistics of the targeted bisulfite sequencing analysis. [file IJC-152-1444-s001.xlsx]

## Sheet: DATA
#		Disease	Timing			Colon-specific markers										Colon-specific markers (fraction unmethylated molecules)
Pt #	Sample ID	TRG	week	day	DNA per ml (ng)	ECH1	hcol1	hFGFRL1	cg10900049	cg23460250	cg12462916	cg09094964	cg15139063	Aver	Sum	ECH1	hcol1	hFGFRL1	cg10900049	cg23460250	cg12462916	cg09094964	cg15139063	Total number of analyzed reads	Total number of reads that passed the filtering	Median number of reads per marker (range)	Mean methylation level	Mean bisulfite conversion efficiency (range)
1	1	1	1	1	1.34	4.6	0	5	1.3	27.9	0	2.1	8.3	5.7	51	0.0113295	0	0.0123147	0.00320181	0.0687158	0	0.00517216	0.0204423	106186	11096	469 (29-4956)	94.9273	99.91951643 (99.72-100)
1	2	1	1	5	3.25	55.3	18.2	139	24.1	28.9	4.5	23.1	56.7	39.6	356.2	0.0561564	0.0184818	0.141153	0.0244732	0.0293476	0.00456969	0.0234577	0.0575781	151255	16361	771 (68-6948	90.1236	99.83912629 (99.58-100)
1	3	1	2	1	1.36	0	0	2.6	0.6	0	0	0.3	2.6	0.9	8.3	0	0	0.00630945	0.00145603	0	0	0.000728014	0.00630945	89962	25437	2026 (229-8958)	94.9989	99.75832907 (99.28-100)
1	4	1	2	5	4.66	12.4	1.9	36	11.5	13.3	0	13.6	33.6	14.7	132.1	0.00878199	0.00134563	0.0254961	0.00814459	0.0094194	0	0.00963186	0.0237964	230759	40971	2868 (213-16306	94.1929	99.72648814 (99.17-100)
1	5	1	3	1	3.58	16.2	7.1	67	20.3	22.5	2.5	32.4	79.3	29.1	262.2	0.0149345	0.00654535	0.061766	0.0187142	0.0207423	0.0023047	0.0298689	0.0731051	331100	61632	4094 (337-24279)	93.5697	99.65922867 (98.80-99.97)
1	6	1	3	5	4.41	9.3	22.4	81.2	51.5	32.6	9.1	39.3	78.7	37.3	335.8	0.00695988	0.0167636	0.060768	0.0385413	0.024397	0.0068102	0.0294111	0.058897	69678	10377	801 (82-4286)	93.937	99.79932343 (99.28-100)
1	7	1	4	1	0.76	6.8	5.1	29.6	19.5	13.5	3.9	11	40.9	15.4	138.8	0.0295293	0.022147	0.128539	0.0846795	0.0586243	0.0169359	0.0477679	0.17761	47204	5997	217 (38-2402)	90.7014	99.85994 (99.02-100)
1	8	1	5	1	4.11	33.3	7.8	113.8	8.8	0	0	0	15	20.7	186.1	0.0267399	0.0062634	0.0913814	0.0070664	0	0	0	0.012045	39098	12500	1019 (90-4948)	92.6573	99.73135386 (98.72-100)
1	9	1	5	5	1.43	79.6	69	226	149.2	118.2	44.4	202.6	258.5	136.9	1232.4	0.183711	0.159247	0.521591	0.344342	0.272797	0.102472	0.467585	0.596598	122450	35176	1733 (198-12789)	75.9431	99.74179043 (99.17-100)
2	11	2	1	5	5.58	17.3	0	68.8	46	0	0	41.4	68.8	29.1	262.2	0.0102322	0	0.0406922	0.027207	0	0	0.0244863	0.0406922	128882	9557	391 (51-4499)	94.6345	99.66225971 (98.13-100)
2	12	2	2	1	4.3	10	11.7	28.7	45.3	0	0	27.3	52.1	19.8	178.4	0.00767519	0.00897997	0.0220278	0.0347686	0	0	0.0209533	0.0399877	112207	21766	1170 (127-7609)	93.9277	99.71054326 (98.67-100)
2	13	2	2	5	1.13	19.4	30.9	72.3	21.9	0	14.4	20.9	37.1	26.1	235.3	0.0566605	0.090248	0.211163	0.0639621	0	0.0420573	0.0610415	0.108356	104403	13813	497 (17-4960)	91.1295	99.96270043 (99.74-100)
2	14	2	3	1	0.83	11.2	1.6	20.9	10.2	10.9	0	11.1	21.1	10.2	92.2	0.0445346	0.00636208	0.0831047	0.0405583	0.0433417	0	0.0441369	0.0839	420125	16622	455 (23-6288)	90.4	99.73773171 (98.6-100)
2	15	2	3	5	0.73	8.1	2	20.6	9.7	0	0	6	21	7.8	69.9	0.0366201	0.009042	0.0931326	0.0438537	0	0	0.027126	0.094941	113176	24006	626 (42-8059)	92.4228	99.76572257 (98.67-100)
2	16	2	4	1	3.45	12.6	9.6	46	29	4.9	4	20.4	51.1	20	180.1	0.0120534	0.00918353	0.0440044	0.0277419	0.00468743	0.00382647	0.019515	0.0488831	114415	16519	785 (213-6181)	95.1695	99.732243 (99.18-100)
2	17	2	5	1	4.57	29.6	23.5	140.8	43.1	0	6.3	28	63.8	37.3	335.8	0.0213763	0.0169711	0.101682	0.0311257	0	0.00454969	0.0202208	0.0460746	172262	20221	1451 (43-8412)	93.8864	99.93206543 (99.80-100)
2	18	2	6	1	2.86	8	10.2	43.1	33.5	13.5	1.8	28.5	36.4	21.4	192.4	0.00923169	0.0117704	0.0497357	0.0386577	0.0155785	0.00207713	0.0328879	0.0420042	204878	40657	1838 (192-13731)	95.2453	99.69530627 (98.46-100)
3	20	1	1	1	4.73	4.7	8.4	29.9	23.6	0	0	28.2	41	15.8	142.4	0.0032794	0.00586105	0.0208626	0.0164668	0	0	0.0196764	0.0286075	142676	27326	1625 (609-10355)	95.3833	99.81229666 (99.26-100)
3	21	1	1	5	10.63	164	69.1	1037.2	121.9	7.3	0	117.7	214.2	195	1755.1	0.0509176	0.0214537	0.322023	0.0378467	0.00226645	0	0.0365427	0.0665034	119603	29936	1953 (440-9547)	90.404	99.82074316 (99.42-100)
3	22	1	2	1	9.5	19.8	8.5	104.8	36.8	7.6	2.2	142.6	62.7	44.7	402.1	0.00687858	0.00295293	0.0364079	0.0127844	0.00264026	0.000764287	0.0495397	0.0217822	169495	48878	3498 (760-15883)	95.6813	99.72579607 (98.58-100)
3	23	1	3	1	7.08	17.1	18.3	148.7	46.3	7.3	5.3	42	82.9	41.6	374.8	0.00797114	0.00853051	0.0693163	0.0215827	0.00340288	0.00247059	0.0195782	0.0386437	130958	28584	1760 (294-9866)	95.6321	99.71333751 (98.60-100)
3	24	1	3	5	9.5	41.1	23	202.7	91.6	4.5	9.4	47.7	190	70.6	635.4	0.0142783	0.00799027	0.0704186	0.0318221	0.00156331	0.00326559	0.0165711	0.0660066	274235	84325	4623 (640-23673)	94.0452	99.76455231 (98.98-100)
3	25	1	4	1	2.74	25.5	14.1	152.1	36.5	0	1.7	28.7	54.1	36.8	331.4	0.0307148	0.0169835	0.183204	0.0439643	0	0.00204765	0.0345692	0.0651635	272154	48543	2661 (356-16365)	92.7867	99.64898534 (98.34-100)
3	26	1	5	1	5.6	14.6	19.4	54.7	61.2	0	0	120.1	142	48.7	438.7	0.00860443	0.0114333	0.0322372	0.0360679	0	0	0.0707803	0.0836869	49360517	8853	480 (60-2734)	95.6607	99.90214886 (99.55-100)
3	27	1	6	1	1.28	14.7	9.4	38.1	20.7	3.8	1.5	21.7	49.5	18.4	165.8	0.0379022	0.0242368	0.0982364	0.0533725	0.00979785	0.00386757	0.0559509	0.12763	135447	49759	3309 (102-14184)	90.3238	99.75848567 (99.16-100)
4	28	2	1	1	1.87	12.6	10	38.4	25	0	0.9	17.9	60.2	19.1	172.1	0.0222375	0.0176488	0.0677715	0.0441221	0	0.00158839	0.0315914	0.106246	47706777	24588	885 (36-7326)	92.8176	99.71299647 (98.60-100)
4	29	2	1	5	5.35	93.3	76.6	374.5	78.4	0	3.2	54.8	150.7	93.7	843.5	0.0575553	0.0472533	0.231023	0.0483637	0	0.00197403	0.0338052	0.0929644	172955	48185	1887 (134-14844)	88.1285	99.78034136 (98.91-100)
4	30	2	2	1	2.26	13.2	20.5	64.4	26.3	10.8	3.7	38.4	60.7	28.3	254.4	0.0192763	0.0299366	0.0940448	0.0384065	0.0157715	0.0054032	0.0560764	0.0886416	27895	31400	1479 (63-9857)	92.9147	99.3888285714286 (97.87-100)
4	31	2	2	5	2.09	17.8	14.7	66.6	35.2	7	2.2	24.9	97.9	31.3	282.1	0.0281081	0.0232128	0.105168	0.0555845	0.0110537	0.00347403	0.0393197	0.154594	148980	53827	1851 (90-17414)	91.9482	99.77699696 (99-100)
4	32	2	3	1	1.55	10.2	15.4	50	23.8	8	6.8	19.9	45.3	20.2	181.4	0.0217183	0.0327904	0.106462	0.050676	0.017034	0.0144789	0.042372	0.0964548	213126	37844	1610 (59-12609)	94.8411	99.70885829 (98.99-100)
4	33	2	3	5	4.28	13.6	31.4	53.1	42.5	3.4	16.8	74.9	76.7	36.9	331.9	0.010487	0.0242127	0.0409457	0.032772	0.00262176	0.0129546	0.0577558	0.0591438	132213	23968	1806 (379-9026)	95.0763	100 (100-100)
4	34	2	4	1	3.84	27.5	24.5	112.5	51.5	0	7.5	59.7	98.6	44.1	396.8	0.0236352	0.0210568	0.0966894	0.0442622	0	0.00644596	0.0513098	0.0847428	179861	48034	2002 (189-14150)	92.4698	99.77666589 (99.05-100)
4	35	2	4	5	0.88	4.6	5.1	20.3	14.4	8.1	2.9	9.7	22.9	10.3	92.7	0.0172517	0.0191269	0.0761326	0.0540054	0.030378	0.0108761	0.0363786	0.0858836	337915	71528	2843 (132-24985)	93.0878	99.72008379 (98.51-100)
4	36	2	5	5	1.53	2.4	5.6	12.9	20.2	7.3	4.8	15.8	36	12.2	110.1	0.00517699	0.0120796	0.0278263	0.043573	0.0157467	0.010354	0.0340818	0.0776548	250419	66735	3235 (191-19518)	95.4367	99.81523986 (99.43-100)
6	48	1	1	1	6.48	37	123.7	146.4	105.2	196.2	20.7	134.5	198.2	109.8	988.6	0.0188445	0.0630017	0.074563	0.0535794	0.0999267	0.0105427	0.0685022	0.100945	12537	2372	111 (10-713)	95.6753	100 (100-100)
6	49	1	1	5	2.48	0	0	20.3	28.5	0	0	26.4	33.9	13.4	120.6	0	0	0.0270148	0.0379272	0	0	0.0351325	0.0451134	14069	1777	85 (15-620)	93.6757	100 (100-100)
6	54	1	3	5	1.36	5.4	3.7	32.1	13.9	15.7	5.4	8.8	29.6	13	117.3	0.0131043	0.00897884	0.0778975	0.0337313	0.0380994	0.0131043	0.0213551	0.0718307	95400	13498	780 (79-5511)	94.2632	99.86274371 (99.41-100)
6	55	1	4	1	4.08	21.1	20.8	55	34.9	9.9	13.9	142.5	45.6	39.6	356.7	0.0170679	0.0168252	0.0444897	0.0282308	0.00800815	0.0112438	0.115269	0.036886	168456	40770	2766 (191-15373)	94.1592	99.95531167 (99.92-100)
6	56	1	4	5	4.11	38.3	29	169.1	33.7	5.8	2.1	60.2	56.4	44.5	400.4	0.0307549	0.023287	0.135787	0.0270611	0.0046574	0.0016863	0.0483406	0.0452892	221725	53821	3778 (649-18363)	91.48	99.80663109 (99.27-100)
7	57	2	0	0	7.4	34.8	50.9	199.1	120.5	42.1	9.2	75.1	296	95.3	857.6	0.0155205	0.0227009	0.0887967	0.0537419	0.0187762	0.00410311	0.0334939	0.132013	152384	58360	2688 (266-17397)	93.2592	99.75431213 (99.12-100)
7	58	2	1	1	4.34	37.8	15.8	156.4	52.6	0	3.2	52.4	127.8	51.4	462.6	0.0287448	0.012015	0.118934	0.0399994	0	0.00243342	0.0398473	0.0971848	192821	53167	2469 (238-14484)	91.2297	99.37901587 (96.98-99.92)
7	59	2	1	5	6.53	65.6	31	232.5	67.8	4.1	0.6	59	97.7	63	566.6	0.0331549	0.0156677	0.117508	0.0342668	0.00207218	0.000303246	0.0298192	0.0493786	166469	48335	3196 (483-14335)	92.23	99.79888134 (99.29-100)
7	60	2	2	1	7.43	25.7	18.8	109.5	72.7	5.6	6.8	74.4	148	52.9	476	0.0114157	0.00835077	0.0486388	0.0322926	0.00248746	0.00302049	0.0330477	0.0657401	176262	56224	2716 (404-15489)	94.3837	99.73779279 (99.24-99.96)
7	61	2	2	5	2.31	21.8	16.2	63.3	40.9	0	3.2	27.3	105.2	32	288	0.031146	0.0231452	0.0904376	0.0584344	0	0.00457189	0.0390039	0.150301	222993	72965	3457 (186-20533)	92.0908	99.79339497 (99.34-100)
7	62	2	3	5	3.45	33.4	23.3	95.1	53.2	13.6	4.6	56.4	141.5	49	441	0.031951	0.0222892	0.0909743	0.050892	0.01301	0.00440044	0.0539532	0.135361	99340	35707	1813 (77-9485)	92.0962	99.64405269 (98.72-100)
7	63	2	4	1	8.87	9.3	17.9	66.2	52.8	0	2.8	37.2	144	37.5	337.9	0.00346032	0.00666019	0.0246315	0.0196457	0	0.00104182	0.0138413	0.0535792	118871	36384	2314 (341-10807)	95.828	99.83474454 (99.45-100)
7	64	2	5	1	2.98	4.3	11.4	35.7	16.1	0	0	26.6	21.5	13.1	117.8	0.00476222	0.0126254	0.0395375	0.0178306	0	0	0.0294593	0.0238111	107231	20856	1269 (217-8123)	93.9369	99.79049057 (98.73-100)
7	65	2	5	5	2.3	22.8	15.6	185.1	22.7	0	0	19.5	30.9	33	297.1	0.0327163	0.0223848	0.265605	0.0325728	0	0	0.0279811	0.0443392	94972	13928	890 (66-4981)	92.7945	99.92492957 (99.64-100)
8	67	3	1	1	4.59	0.7	0	0	7.2	0	0	0	9.6	2.5	22.3	0.000503318	0	0	0.00517699	0	0	0	0.00690265	131755	25952	1960 (225-10041)	95.0615	99.82889563 (99.05-100)
8	68	3	1	5	8.35	17.1	38.5	96	79.6	4.1	7.3	23	196.1	54	486.1	0.00675876	0.0152171	0.0379439	0.0314618	0.00162052	0.00288532	0.00909073	0.0775083	242498	94049	5522 (622-25183)	94.4719	99.67623666 (99-100)
8	69	3	2	1	4.74	37.5	34.4	191.9	81.8	29.5	5.1	68.8	210.8	76.3	686.5	0.0261102	0.0239518	0.133615	0.0569551	0.02054	0.00355099	0.0479035	0.146774	166291	61853	3079 (195-17342)	91.7749	99.75850793 (99.04-100)
8	70	3	2	5	5.43	14.3	15.7	32.4	68.1	2.3	2.4	38.4	86.6	29.2	262.9	0.00869148	0.00954239	0.0196926	0.0413909	0.00139793	0.00145871	0.0233394	0.0526351	589429	164025	11511 (1404-47380)	94.8785	99.79292744 (99.10-100)
8	71	3	3	1	5.75	9.7	10.7	118.6	19.9	3.5	1.5	0	15	20.2	181.8	0.00556751	0.00614148	0.0680729	0.011422	0.0020089	0.000860956	0	0.00860956	653923	198404	15540 (6455-59449)	95.3617	99.85686999 (99.46-100)
8	72	3	3	5	2.82	0.8	0.1	0	2.8	2.9	0	0	5.3	2.2	19.4	0.000936264	0.000117033	0	0.00327692	0.00339396	0	0	0.00620275	350692	64069	5085 (877-21466)	97.4695	99.70209571 (99.13-99.98)
8	73	3	4	1	1.11	4.6	4.8	25.7	9.2	2.2	1.3	24.2	11.8	9.6	86.1	0.013677	0.0142717	0.076413	0.0273541	0.00654119	0.00386525	0.0719531	0.0350846	448019	161148	11617 (4471-50667)	94.8165	99.69210943 (98.98-99.96)
8	74	3	5	1	4.43	0	55	86.2	19.6	0	0	116.5	59.8	37.4	337	0	0.0409748	0.0642186	0.0146019	0	0	0.086792	0.0445507	324356	14688	415 (31-7582)	53.6163	99.88662129 (99.21-100)
8	75	3	5	5	9.38	4.1	7.5	32.5	27.5	7	0.6	5.7	16.9	11.7	105	0.00144257	0.00263886	0.011435	0.00967581	0.00246293	0.000211109	0.00200553	0.00594622	546378	238018	21222 (4056-61388)	95.8635	99.82522766 (99.23-99.97)
8	76	3	6	1	7.76	2.7	0.1	15.9	6.6	1.4	1.3	0.2	9.3	4.2	38.2	0.00114831	4.253e-05	0.00676227	0.00280698	0.00059542	0.00055289	8.50601e-05	0.00395529	453314	199261	17619 (6507-56233)	96.0271	99.76242664 (98.95-99.96)
8	77	3	6	5	6.86	16.3	15.3	94.4	24.4	1.7	0.4	37.5	16.1	23.6	212.4	0.00784189	0.00736079	0.0454156	0.0117388	0.000817866	0.000192439	0.0180412	0.00774567	603007	225611	16550 (7352-66606)	94.6428	99.80387027 (99.34-99.97)
9	78	0	1	1	1.46	14.3	12.4	8.4	27.4	15	1	31.6	11.7	14.8	133.1	0.0323252	0.0280302	0.0189882	0.0619377	0.0339075	0.0022605	0.0714318	0.0264479	324676	37522	2380 (470-15548)	92.5036	99.81783694 (99.09-100)
9	79	0	2	1	2.73	0	0	10.6	5.2	0	2.9	0	1.1	2.4	21.8	0	0	0.0128145	0.00628634	0	0.00350585	0	0.0013298	240443	6739	469 (62-3127)	93.5155	99.96132013 (99.91-100)
9	80	0	3	1	0.84	0	1.3	6.1	6.4	0	0.6	9.7	6.7	3.6	32.5	0	0.00510765	0.0239667	0.0251454	0	0.00235738	0.038111	0.0263241	337807	38209	2197 (354-16620)	78.1571	99.93819559 (99.82-100)
9	81	0	4	1	1.53	16.3	8.9	63.1	25.1	6.7	1.9	34.4	74.9	26.8	241.4	0.0351604	0.019198	0.136112	0.0541427	0.0144524	0.00409845	0.0742035	0.161565	279833	124979	10101 (278-35363)	90.469	99.60607199 (98.59-100)
9	82	0	5	1	1.13	17.2	18.1	102	13.7	1.8	0	12.5	8.9	19.4	174.2	0.0502351	0.0528637	0.297906	0.0400129	0.00525716	0	0.0365081	0.0259937	380123	40484	2517 (378-16076)	88.7817	99.93557189 (99.85-100)
9	83	0	6	1	6.42	0.9	0	0	6.4	1	0.1	0.4	5.4	1.8	16.4	0.000462663	0	0	0.00329005	0.00051407	5.1407e-05	0.000205628	0.00277598	430672	177680	17159 (3738-52563)	95.8783	99.75136061 (99.08-99.97)
9	84	0	8	1	4.08	1.5	0	4.1	7.9	0	1.5	0	2.3	2.2	19.4	0.00121336	0	0.00331651	0.00639034	0	0.00121336	0	0.00186048	226502	52250	4129 (702-17904)	95.4962	99.75325847 (99-99.97)
10	85	1	2	1	4.76	46.7	19.2	77.6	41.1	0	5.4	0	12.2	23.2	209.2	0.0323793	0.0133123	0.0538037	0.0284965	0	0.00374407	0	0.00845883	264924	51774	3525 (727-23105)	91.5924	99.76331247 (98.80-99.97)
10	86	1	2	5	4.51	133.7	57.6	499.2	58.9	3.9	2.8	1.4	26.3	87.9	791.5	0.0978391	0.0421506	0.365305	0.0431019	0.00285394	0.00204899	0.00102449	0.0192458	366371	71810	4511 (1060-27365)	83.855	99.93222937 (99.86-99.98)
10	87	1	3	1	5.9	2.4	1.4	9.1	23.4	0	6.8	54.5	38.9	15.8	142.5	0.00134251	0.000783129	0.00509034	0.0130894	0	0.00380377	0.0304861	0.0217598	284211	66451	3867 (1707-25107)	95.4861	99.62352004 (98.02-99.97)
10	88	1	3	5	1	2.2	17.1	25.1	11	16	1.4	4.8	11.2	10.6	95.4	0.00726073	0.0564356	0.0828383	0.0363036	0.0528053	0.00462046	0.0158416	0.0369637	103636	5350	284 (19-2415)	90.9746	100 (100-100)
10	89	1	4	1	1.31	15.9	13.4	95.5	14.3	0	0	10.5	5.7	17.3	155.9	0.0400574	0.0337591	0.240597	0.0360265	0	0	0.026453	0.0143602	172880	15884	920 (103-6928)	90.9056	99.94879671 (99.64-100)
10	90	1	5	1	7.2	7.6	0	7.8	4.5	0	0	148.7	22.8	21.3	191.4	0.00348368	0	0.00357536	0.00206271	0	0	0.068161	0.010451	293057	7140	288 (88-3250)	91.1582	99.70289443 (98.96-100)
10	91	1	5	5	4.51	29.9	31	119.4	22.4	0	0.5	59.6	4.6	30.5	274.2	0.0218802	0.0226852	0.0873746	0.0163919	0	0.00036589	0.0436141	0.00336619	196041	54103	3482 (1329-20786)	92.3063	99.73758421 (98.54-100)
10	92	1	6	1	4.29	51.2	13.8	185.7	100	0	17.6	68.4	123.6	64.8	583.5	0.0393886	0.0106164	0.14286	0.0769308	0	0.0135398	0.0526206	0.0950864	5029	1292	112 (11-347)	91.0005	99.29742429 (95.08-100)
12	94	0	1	1	4.15	14.8	5	7	13.7	9.6	9.1	1	39.7	11.7	105.6	0.0117699	0.0039763	0.00556682	0.0108951	0.0076345	0.00723687	0.00079526	0.0315718	177721	43632	3589 (790-14820)	93.893	99.57018269 (98.39-99.97)
12	95	0	1	5	5.69	71.9	37.4	244.1	52.3	21.2	13.5	45.8	72.6	62.9	566.3	0.0417036	0.0216929	0.141584	0.0303352	0.0122965	0.00783031	0.026565	0.0421097	170643	46561	3525 (489-14507)	90.546	99.59789679 (98.35-100)
12	96	0	2	1	5.53	0.7	7.8	9.6	15.2	1.7	3.7	8.8	13.1	7.7	69.6	0.000417763	0.00465508	0.00572933	0.00907143	0.00101457	0.00220818	0.00525188	0.00781814	151049	51845	4496 (1014-17577)	95.1757	99.7340042 (98.66-99.98)
12	97	0	2	5	7.76	79.7	35.3	224	60.9	19.8	12	9.3	50	55.8	502.1	0.0338964	0.0150131	0.0952673	0.0259008	0.00842095	0.0051036	0.00395529	0.021265	231906	85391	6793 (1543-27688)	91.4651	99.69668417 (98.98-99.99)
12	98	0	3	1	2.98	8.1	19.8	7.9	26.3	6.9	8.1	0	21.1	11.2	100.5	0.0089707	0.0219284	0.0087492	0.0291271	0.0076417	0.0089707	0	0.0233681	90714	11135	684 (131-5022)	94.5966	99.91539229 (99.85-100)
12	99	0	3	5	5.36	32.3	30.8	119.5	25.1	0	0	0	23.9	25.8	232.2	0.0198882	0.0189646	0.0735801	0.0154549	0	0	0	0.014716	131090	33667	2563 (781-12513)	92.4066	99.5725407 (98.62-99.96)
12	100	0	4	1	7.95	26.6	36.1	167.1	89.3	24	14	29.3	96.2	57.4	516.9	0.0110426	0.0149864	0.0693692	0.0370716	0.00996326	0.0058119	0.0121635	0.0399361	242339	94389	8245 (1406-29037)	93.8508	99.7449261 (98.96-99.97)
12	102	0	5	1	2.05	34	25.2	180.3	12	0	3.6	12.7	8.6	31.3	281.7	0.0547372	0.0405699	0.290268	0.019319	0	0.0057957	0.0204459	0.0138453	170744	21968	1810 (295-9134)	90.4642	99.60625123 (98.86-100)
12	103	0	6	1	2.42	3.1	6.4	7.8	25.5	0	0.8	27.8	30.9	12.6	113.8	0.0042277	0.00872815	0.0106374	0.0347762	0	0.00109102	0.0379129	0.0421406	148087	20701	1434 (148-9095)	95.8878	99.83237157 (99.50-100)
12	104	0	6	5	8.53	8.1	13.1	56	15.9	1.7	0	0	6.4	12.1	108.7	0.00313396	0.0050685	0.0216669	0.00615185	0.000657745	0	0	0.00247621	241123	88321	7501 (1542-27839)	95.1354	99.82551139 (99.32-99.99)
13	107	1	1	5	1.76	13	3.9	77.2	17.2	0	8.6	0	12.1	14.7	131.9	0.0243774	0.00731323	0.144764	0.0322532	0	0.0161266	0	0.0226898	47557	2049	137 (15-1017)	94.3792	99.05413857 (95.80-100)
13	108	1	2	1	1.65	37.8	19.7	187.4	15.4	0	1.5	0	8.2	30	270.2	0.0756076	0.0394039	0.374837	0.0308031	0	0.0030003	0	0.0164016	87948	14065	886 (140-5052)	87.468	99.943683 (99.87-100)
13	109	1	2	5	3.6	0	1.1	5.9	10.8	2	2.3	0	2.6	3	26.9	0	0.00100843	0.00540887	0.00990099	0.00183352	0.00210854	0	0.00238357	112515	20776	1653 (422-7616)	94.8092	99.84438543 (99.20-100)
13	110	1	3	1	0.78	1.4	3.4	3.6	2.4	0	0	23.5	2.3	4.4	39.6	0.00592367	0.0143861	0.0152323	0.0101549	0	0	0.099433	0.00973174	103146	6144	349 (89-2785)	92.9746	99.842906 (99.45-100)
13	111	1	3	5	4.14	2.4	1.6	19.6	19.4	2.3	3	33	7.2	9.8	88.4	0.00191323	0.00127549	0.0156248	0.0154653	0.00183352	0.00239154	0.026307	0.0057397	112772	22842	1609 (190-8006)	94.8152	99.86735124 (99.63-100)
13	112	1	4	1	2.6	2.5	0	4.6	13.7	8.2	0	26.1	9.9	7.6	68.6	0.00317339	0	0.00583905	0.0173902	0.0104087	0	0.0331302	0.0125666	156805	26167	1562 (192-10070)	95.5441	99.67215129 (98.80-100)
13	113	1	5	1	3.81	0.8	1.8	9	4.6	0	2	0	8.7	3.5	31.2	0.000692983	0.00155921	0.00779606	0.00398465	0	0.00173246	0	0.00753619	121228	22408	1489 (323-8198)	95.0354	99.89600879 (99.80-100)
13	114	1	6	1	4.81	0.6	0	4.9	1	4.6	0	6.3	5.8	2.6	23.1	0.000411684	0	0.00336208	0.000686139	0.00315624	0	0.00432268	0.00397961	148363	34042	2602 (317-12383)	96.1826	99.74160381 (99.25-100)
13	115	1	6	5	4.69	1.1	0	7.8	7	0	0	63.5	22.3	11.7	105.2	0.000774065	0	0.00548882	0.00492587	0	0	0.0446846	0.0156924	159479	34443	2704 (670-11738)	95.4106	99.91622913 (99.85-100)
14	116	2	1	1	1.55	9.9	14.3	52.5	12.6	0	1.8	0	6.3	10.8	97.4	0.0210795	0.0304482	0.111785	0.0268285	0	0.00383264	0	0.0134142	122909	12007	807 (111-4964)	93.0858	99.64225757 (98.20-100)
14	117	2	1	5	10.13	2.1	0.5	91.2	26	2.7	0	8.6	47	20.2	181.5	0.000684175	0.000162899	0.0297127	0.00847074	0.000879654	0	0.00280186	0.0153125	193149	61967	5651 (1118-21736)	94.7137	99.83596739 (99.40-99.98)
14	118	2	2	1	5.71	39.3	28	116.1	21.7	0	7.1	0	5.4	24.2	217.6	0.0227151	0.0161838	0.0671048	0.0125424	0	0.00410374	0	0.00312115	116752	20613	1802 (214-7344)	93.0574	99.66950586 (98.61-100)
14	119	2	3	1	1.33	2.3	0	7.5	8.3	0	0	3.8	6.4	3.3	29.5	0.00570734	0	0.0186109	0.020596	0	0	0.00942951	0.0158813	172160	20468	1051 (164-10095)	94.6698	99.94612717 (99.81-100)
14	120	2	4	1	1.42	0.4	0	1	1.4	2.2	1.6	0	9.8	1.8	16.6	0.00092967	0	0.00232418	0.00325385	0.00511319	0.00371868	0	0.0227769	190741	13615	961 (193-6220)	93.4212	99.8097605 (99.47-100)
14	121	2	5	1	3.3	0	6.9	2	2.9	0	3.7	18.8	3.9	4.6	41.8	0	0.00690069	0.0020002	0.00290029	0	0.00370037	0.0188019	0.00390039	149202	29852	2333 (363-10675)	93.3166	99.8259845 (99.39-99.96)
14	122	2	5	5	6.05	55.1	5.3	175.2	7.8	0	2.2	1.1	6.6	28.1	253.3	0.0300576	0.0028912	0.0955732	0.00425497	0	0.00120012	0.00060006	0.00360036	145145	39490	3527 (499-12983)	91.2555	99.76357864 (99.34-99.97)
14	123	2	6	1	7.99	6.1	15.3	42.4	20.3	0	7.2	13.9	9.9	13.8	124.2	0.00251965	0.00631978	0.0175136	0.00838507	0	0.00297401	0.0057415	0.00408927	100218	34689	2847 (619-11689)	94.4921	99.80725756 (99.42-99.97)
15	124	0	1	1	1.9	1.5	9	16	11.3	7.5	1.9	38.7	29.2	14.3	128.8	0.00260552	0.0156331	0.0277923	0.0196283	0.0130276	0.00330033	0.0672225	0.0507209	185815	17517	930 (153-818)	95.7671	99.81194886 (98.93-100)
15	125	0	1	5	3.23	40.2	8.6	133.3	9.3	2.3	6.1	0	11.8	23.9	215.2	0.0410753	0.00878726	0.136202	0.0095025	0.00235008	0.00623282	0	0.0120569	145844	27889	2262 (332-10416)	90.0196	99.86545863 (99.62-100)
15	126	0	2	1	1.22	1	3.5	18.5	16.2	0	0	22.6	14.4	8.8	79.3	0.00270519	0.00946816	0.050046	0.0438241	0	0	0.0611373	0.0389547	155514	6237	382 (43-3134)	94.779	99.316788 (95.72-100)
15	127	0	2	5	3.22	0	0.5	2.4	0.3	1.7	1	9.7	0	1.7	15.6	0	0.000512474	0.00245987	0.000307484	0.00174241	0.00102495	0.00994199	0	161322	30185	2017 (505-12184)	95.8165	99.94002421 (99.86-100)
15	128	0	3	1	4.15	7.5	2.4	27.3	3	0	0	0	3.4	5	44.8	0.00596445	0.00190862	0.0217106	0.00238578	0	0	0	0.00270388	159794	39023	3026 (411-16011)	94.6889	99.77540437 (98.91-99.94)
15	129	0	3	5	3.8	0	2.6	0.7	6.4	0	0	0	1.9	1.3	11.8	0	0.00225812	0.000607956	0.00555845	0	0	0	0.00165017	168678	39035	2625 (184-13894)	96.0319	99.72867231 (99.30-99.96)
15	130	0	4	1	4.11	2.1	2.4	7.7	5.9	5.5	0.6	0	4.1	3.4	30.8	0.0016863	0.0019272	0.0061831	0.0047377	0.0044165	0.0004818	0	0.0032923	177775	38653	3563 (455-14704)	96.4726	99.73296599 (99.23-99.97)
15	131	0	5	1	2.39	0	4.5	0	12	4.7	0	0	4.1	3	26.9	0	0.00621401	0	0.0165707	0.00649019	0	0	0.00566165	138205	12813	963 (143-5645)	95.1191	99.83228343 (99.03-100)
15	132	0	5	5	1.11	3.4	5.5	4.9	8.8	0	0	0	1	2.6	23.6	0.0101091	0.016353	0.014569	0.0261648	0	0	0	0.00297327	118433	15177	887 (161-9344)	91.6927	99.74428914 (96.88-100)
15	133	0	5	5	3.19	4	2.8	7.1	6	1.5	0	0	7.8	3.5	31.8	0.00413834	0.00289684	0.00734556	0.00620752	0.00155188	0	0	0.00806977	158113	22678	1713 (349-9142)	94.8906	99.80086516 (99.22-100)
15	134	0	6	1	5.84	5.6	25.6	29.4	23.6	2	8.2	0	18.9	12.8	114.9	0.0031647	0.0144672	0.0166147	0.013337	0.00113025	0.00463403	0	0.0106809	216225	64225	6225 (904-22630)	96.0112	99.80670494 (99.19-99.97)
15	135	0	6	4	6.11	3.3	5.6	4.7	10.2	7.9	0	86.6	24.8	17.2	154.4	0.0017825	0.00302485	0.00253872	0.00550955	0.0042672	0	0.0467772	0.0133958	208448	41894	2977 (469-17819)	96.1371	99.85911733 (99.47-99.97)
16	136	0	1	1	3.05	1.9	0	2.4	3.6	0	1.1	20.8	2	4.1	36.5	0.00205594	0	0.00259698	0.00389547	0	0.00119028	0.0225072	0.00216415	139067	27884	1821 (623-11118)	93.5147	99.82826191 (99.14-100)
16	137	0	1	5	7.1	51.9	27.4	317.2	23.9	0	5.2	26.6	4.5	50.8	457.5	0.0241249	0.0127365	0.147446	0.0111096	0	0.00241714	0.0123646	0.00209176	327155	108336	9696 (1457-35149)	93.1223	99.88360231 (99.53-99.98)
16	138	0	2	1	7.96	1.4	3.6	13.4	10.4	1.6	5.9	122.1	12.3	19.2	172.7	0.00058046	0.00149261	0.00555583	0.00431199	0.000663383	0.00244622	0.0506244	0.00509976	450984	172328	17107 (2928-53155)	95.1734	99.81745824 (99.21-99.99)
16	139	0	3	1	5.38	0	0.6	1.5	2.7	3.3	0	29.7	2.6	4.6	41.3	0	0.000368067	0.000920166	0.0016563	0.00202437	0	0.0182193	0.00159496	147801	35247	2855 (490-13733)	95.6043	99.8973155 (99.59-100)
16	140	0	3	5	1.75	5.3	12.7	47.8	4.9	12.4	8	0	6.3	11.3	101.8	0.00999529	0.023951	0.0901462	0.00924092	0.0233852	0.0150872	0	0.0118812	218364	18734	903 (214-7712)	94.4905	99.93743486 (99.89-100)
16	141	0	4	1	1.55	0	2.8	0.9	1.1	0	0	82.4	1.1	9.8	88.3	0	0.00596189	0.00191632	0.00234217	0	0	0.17545	0.00234217	240443	14379	1071 (112-6676)	93.5155	99.96132013 (99.91-100)
16	142	0	4	5	2.57	33.7	30.6	98.3	38.9	42.8	7.8	58.2	102.9	47.6	428	0.0432767	0.0392958	0.126234	0.0499544	0.0549627	0.0100166	0.074739	0.132142	293057	62357	2237 (91-22175)	91.1582	99.70289443 (98.96-100)
16	143	0	5	1	4.5	13.4	27.7	31.2	42.8	7.7	6.6	24.9	27.5	20.4	183.8	0.00982765	0.0203154	0.0228823	0.0313898	0.00564723	0.00484048	0.0182618	0.0201687	300665	71687	5992 (886-24853)	94.5607	99.85984189 (99.64-99.95)
16	144	0	6	1	1.88	0	28.8	63.9	56.1	0	19.5	154.2	42	47.7	429.7	0	0.0505582	0.112176	0.0984833	0	0.0342321	0.270697	0.0737308	150475	8931	503 (102-3667)	94.9359	99.91704957 (99.61-100)
16	145	0	6	5	8.4	21.3	49.1	53.7	12.1	0	0	0	5.8	15.8	142.1	0.00836869	0.0192912	0.0210985	0.00475405	0	0	0	0.0022788	79051	15035	1141 (155-6537)	93.8434	99.8210352 (99.42-100)
17	147	3	1	1	5.1	5.4	10.8	47.7	17	0	8.3	12.1	12.9	13.2	119	0.00349447	0.00698893	0.0308678	0.0110011	0	0.00537113	0.00783019	0.00834789	83926	17377	1573 (128-5869)	94.8947	99.88311899 (99.70-100)
17	148	3	1	5	2.23	1.1	16.7	25.5	31.1	0	5.6	121.5	9.6	24.1	217.1	0.00162797	0.0247155	0.0377392	0.046027	0	0.00828782	0.179816	0.0142077	153568	25772	1767 (150-10391)	95.164	99.90415171 (99.78-100)
17	149	3	2	1	4.65	2.6	6.9	23.6	10.9	0	0	0	8.8	5.9	52.8	0.00184535	0.00489726	0.0167501	0.00773626	0	0	0	0.00624579	241019	40661	2370 (433-15150)	92.9201	99.83676836 (99.43-100)
17	150	3	2	5	9.98	17.3	1.2	27.1	8.1	18.2	6	57	30	19.2	172.4	0.00572101	0.000396833	0.00896182	0.00267862	0.00601864	0.00198417	0.0188496	0.00992083	124518	22378	2101 (166-7972)	94.3388	99.87755157 (99.56-100)
17	151	3	3	1	4.43	12	15.9	30.2	27.5	5.4	0	698.3	28.7	91.3	822	0.00893995	0.0118454	0.0224989	0.0204874	0.00402298	0	0.52023	0.0213814	93442	22888	1903 (73-8519)	93.6547	99.78208851 (99.19-100)
17	152	3	3	5	2.56	5	12.5	14.4	7	0	0	79.2	27.4	17.8	159.9	0.00644596	0.0161149	0.0185644	0.00902434	0	0	0.102104	0.0353238	31860	5550	310 (46-1864)	92.0331	99.90434671 (99.65-100)
18	159	2	1	1	6.15	13.7	5.7	15.4	16.3	15.1	9	55.4	24.5	18.8	169.2	0.00735195	0.00305884	0.00826424	0.00874722	0.00810325	0.00482975	0.0297298	0.0131477	283431	69568	5166 (866-27160)	95.8451	99.85801946 (99.48-99.96)
18	160	2	1	5	6.11	8.1	16.4	23.1	42	8.9	6.2	0	42.6	17	152.8	0.00437523	0.0088585	0.0124775	0.0226864	0.00480735	0.00334894	0	0.0230105	258947	58509	4332 (1248-22102)	95.0599	99.92300513 (99.85-99.98)
18	161	2	2	1	9.47	9	2.3	13.3	7.9	14.6	2.1	27.1	23.3	12	107.8	0.00313653	0.000801559	0.0046351	0.00275318	0.00508815	0.000731858	0.00944445	0.00812014	126892	43681	3184 (588-14144)	95.1789	99.80089336 (99.28-99.97)
18	162	2	2	5	6.38	23.5	11.5	51.9	22.8	5.2	3.2	4.8	12.8	16.2	145.6	0.0121564	0.00594887	0.0268475	0.0117943	0.00268992	0.00165534	0.00248301	0.00662135	135006	32578	2513 (375-11771)	93.3152	99.75231376 (98.84-100)
18	163	2	3	1	7.02	49.6	52	261.6	84.2	16.3	19.1	123.3	82.1	80	719.6	0.0233186	0.0244469	0.122987	0.0395852	0.00766316	0.00897953	0.0579673	0.0385979	150475	18930	1236 (522-6583)	94.9359	99.91704957 (99.61-100)
18	164	2	3	5	7.74	7	1	19.9	7.2	33.3	0	0	8.3	8.9	79.7	0.00298479	0.000426399	0.00848534	0.00307007	0.0141991	0	0	0.00353911	86511	23128	1999 (282-8177)	95.4704	99.9098108 (99.81-100)
18	165	2	5	1	2.53	13.1	0	0	9.7	0	0	0	2	2.8	24.8	0.0170887	0	0	0.0126534	0	0	0	0.00260896	105163	9599	525 (81-4159)	91.8092	99.94386757 (99.61-100)
18	166	2	5	5	7.65	5.5	4.5	12.9	35.6	0	0	25.5	36.3	14	125.6	0.00237279	0.00194137	0.00556526	0.0153584	0	0	0.0110011	0.0156604	100218	10736	898 (91-3890)	94.4921	99.80725756 (99.42-99.97)
18	340	2	6	5	4.1	0	0	0	42.2	0	0	0	2.8	5	45	0	0	0	0.0339693	0	0	0	0.00225388	17591	639	17 (6-443)	76.3158	100 (100-100)
18	341	2	6	5	5.5	83.4	303.3	171.1	175.6	0	0	0	25.2	84.3	758.5	0.050045	0.181998	0.10267	0.105371	0	0	0	0.0151215	8574	467	11 (0-331)	87	100 (100-100)
19	167	1	1	1	2.2	3.7	4.7	18.9	17.9	0	5.3	19.6	22.6	11.1	99.9	0.00555056	0.00705071	0.0283528	0.0268527	0	0.0079508	0.0294029	0.0339034	185815	3349	177 (53-17117)	95.7671	99.81194886 (98.93-100)
19	168	1	1	5	14.9	0	68.7	64.7	111.9	18.7	0	1285.6	392.5	218.1	1962.5	0	0.015217	0.014331	0.0247857	0.00414202	0	0.284759	0.0869382	145844	57393	3015 (7-29323)	90.0196	99.86545863 (99.62-100)
19	170	1	2	5	13.9	13.4	31.2	47.6	28.1	20.5	6	701.3	37	98.3	885	0.00318161	0.00740794	0.0113018	0.00667189	0.00486739	0.0014246	0.166512	0.00878505	155514	28814	3149 (24-8654)	94.779	99.316788 (95.72-100)
19	171	1	3	1	19.4	26.5	18	36.1	17.6	10.3	0	587.4	29.1	81.6	734.4	0.00450818	0.00306216	0.00614134	0.00299411	0.00175224	0	0.0999285	0.0049505	161322	29854	2438 (10-9480)	95.8165	99.94002421 (99.86-100)
19	172	1	3	5	15.8	13.3	7	28	11.8	0	0	0	26.8	9.9	88.7	0.00277813	0.00146217	0.00584869	0.0024648	0	0	0	0.00559803	159794	48134	5643 (65-11440)	94.6889	99.77540437 (98.91-99.94)
19	173	1	4	1	2.1	11.7	22.1	61.1	46.6	0	8.4	113.3	74.7	39.7	357.1	0.0183876	0.034732	0.0960239	0.0732359	0	0.0132013	0.178061	0.117397	168678	6630	499 (109-2906)	96.0319	99.72867231 (99.30-99.96)
19	174	1	5	1	17.6	27.1	19.2	44.7	45.2	19	0	1066.6	67.7	144.4	1299.2	0.00508176	0.00360036	0.00838209	0.00847585	0.00356286	0	0.200008	0.012695	177775	90106	7546 (5-25042)	96.4726	99.73296599 (99.23-99.97)
19	175	1	5	5	3.355	29.8	28.7	134.9	49.8	4	16.9	231	20.7	59.3	533.5	0.0293144	0.0282323	0.132702	0.0489885	0.00393482	0.0166246	0.227236	0.0203627	138205	6665	637 (44-2755)	95.1191	99.83228343 (99.03-100)
20	177	3	1	1	13.61	213.7	181	941.7	211	0	61.8	0	74.4	195.3	1758.1	0.0518208	0.0438912	0.228356	0.051166	0	0.0149861	0	0.0180415	118433	8340	911 (61-2604)	91.6927	99.74428914 (98.35-100)
20	178	3	2	1	3.81	0	5.2	10.6	8.9	0	0	0	2.7	3.8	34.3	0	0.00450439	0.00918202	0.00770943	0	0	0	0.00233882	158113	13061	1556 (80-4717)	94.8906	99.80086516 (99.22-100)
20	179	3	2	5	9.56	0	0	22	29.6	4	0	0	212.4	30.4	273.2	0	0	0.0075949	0.0102186	0.00138089	0	0	0.0733253	216225	76311	549 (0-52703)	96.0112	99.80670494 (99.19-99.97)
20	180	3	3	1	8.9	5.4	26.9	14.6	20.6	9	8	0	13.8	11.9	107	0.00200245	0.00997515	0.00541402	0.00763897	0.00333741	0.00296659	0	0.00511737	208448	14853	1293 (158-5269)	96.1371	99.85911733 (99.48-99.97)
20	181	3	3	5	5.43	26.6	6	36.3	13.6	11.1	0	15.5	26.5	18.8	169.2	0.0161674	0.00364677	0.022063	0.00826602	0.00674653	0	0.00942083	0.0161066	139067	8781	771 (106-3351)	93.5147	99.82826191 (99.14-100)
20	182	3	4	1	13.53	25	44.3	34.3	47.9	20.7	7	43.1	33	30.1	270.6	0.00609817	0.010806	0.00836669	0.0116841	0.00504929	0.00170749	0.0105132	0.00804959	327155	35404	2963 (476-11551)	93.1223	99.88360231 (99.53-99.98)
20	183	3	5	1	10.41	17.7	43.4	24.4	66.1	8.7	14	205.7	61.6	52.5	472.1	0.00561151	0.0137593	0.00773564	0.020956	0.0027582	0.00443848	0.065214	0.0195293	450984	21952	1778 (46-9062)	95.1734	99.81745824 (99.21-99.99)
22	184	1	1	1	11.72	0	3.7	154.3	7.9	0	8.9	0	103.6	31.4	282.7	0	0.00104191	0.0434506	0.00222463	0	0.00250622	0	0.0291736	123306	8083	420 (12-3608)	95.3848	99.8475407142857 (99.57-100
22	185	1	2	1	21.18	60.2	46.2	3849.6	220.2	0	30.9	1121.7	2716.9	894	8045.7	0.00938054	0.00719902	0.599856	0.0343122	0	0.00481493	0.174787	0.423355	26939	1914	370 (55-1515)	77.5281	99.67897 (97.75-100)
22	186	1	2	5	8.03	0	16.2	1013.8	41.4	0	0	0	449.2	171.5	1543.7	0	0.0066582	0.416672	0.0170154	0	0	0	0.184621	132840	1648	130 (3-706)	93.4461	100 (100-100)
22	187	1	3	1	6.05	0	1.7	305.5	40	0	0	0	312.5	73.3	659.7	0	0.000927365	0.166653	0.0218204	0	0	0	0.170472	172591	4612	335 (1-1971)	95.9876	99.85 (99.29-100)
22	188	1	4	1	24.86	0	21	0	37.4	0	0	258.8	481.9	88.8	799.1	0	0.00278789	0	0.0049651	0	0	0.0343574	0.0639754	114372	5040	297 (3-2214)	94.9669	99.91 (99.68-100)
22	189	1	4	5	8.66	0	0	0	0	0	18.6	0	307.4	36.2	326	0	0	0	0	0	0.00708847	0	0.11715	70833	1682	111 (1-804)	93.0545	100 (100-100)
22	190	1	5	1	16.78	79.4	10.4	1452.2	26	0	0	0	342.1	212.2	1910.2	0.0156166	0.0020455	0.285622	0.00511374	0	0	0	0.067285	27179	2019	128 (7-782)	93.7618	99.7 (99.30-100)
22	191	1	5	5	4.18	0	0	0	11.3	0	0	115.1	85.5	23.5	211.9	0	0	0	0.00892194	0	0	0.0908775	0.0675068	103806	1308	102 (0-405)	94.4122	100 (100-100)
22	192	1	6	1	23.93	59.5	23.6	244.4	51.1	0	130.5	687.8	1819.4	346.5	3118.8	0.008206	0.00325482	0.0337067	0.00704751	0	0.017998	0.0948586	0.250924	133985	15918	500 (6-6769)	91.839	99.40 (98.13-100
22	193	1	6	5	15.68	52.8	5.2	237.5	88.9	0	6	12.2	549.5	107.3	965.8	0.0111134	0.0010945	0.0499891	0.0187117	0	0.00126288	0.00256786	0.115659	134417	7948	450 (6-3421	92.8304	99.65 (97.75-100)
23	194	0	1	1	5	34	36.1	24.2	94.1	0	0	0	17.5	23.6	212	0.0224422	0.0238284	0.0159736	0.0621122	0	0	0	0.0115512	38093	3096	223 (14-1644)	90.946	99.418125 (97.24-100)
23	195	0	2	5	5.4	0	26.6	133.8	69.7	0	0	0	12	32.1	288.6	0	0.0162572	0.0817748	0.0425987	0	0	0	0.00733407	68224181	715	48 (4-412)	94.3001	99.8522171428571 (98.97-100)
23	196	0	3	1	21.6	42.6	95.1	117.6	94.7	0	0	0	23.2	43	386.8	0.00650898	0.0145306	0.0179685	0.0144695	0	0	0	0.0035448	85347	23942	1536 (302-13273)	93.6306	99.7370743571429 (99.12-100)
23	197	0	3	5	11.7	51.1	171.5	62	205.9	0	0	58.1	62.2	68.4	615.5	0.0144143	0.0483766	0.0174889	0.0580802	0	0	0.0163888	0.0175453	74470	20973	2575 (122-6778)	92.2121	99.50660213 (98.22-100)
23	198	0	4	1	7.9	31.1	39.5	40.5	57.8	14.8	0	0	14	22	197.8	0.0129924	0.0165017	0.0169194	0.0241467	0.0061829	0	0	0.00584869	85273	10667	665 (55-6173)	92.8339	99.60410714 (98.36-100)
23	199	0	4	5	5.3	38.6	164.9	113.4	124.7	0	0	0	95.5	60.6	545.2	0.0240364	0.102684	0.0706146	0.0776512	0	0	0	0.0594682	60183	4395	269 (25-2303)	92.6265	99.61491043 (98.49-100)
23	200	0	5	1	10.1	29.9	95	30.6	82.9	0	0	53	36.6	40.7	365.9	0.00977028	0.0310427	0.00999902	0.0270888	0	0	0.0173186	0.0119596	903352	6007	401 (58-3187)	94.2957	99.64481043 (98.46-100)
23	201	0	6	1	5.4	34.9	34.8	18.9	53.9	0	0	0	17.8	17.8	160.3	0.0213299	0.0212688	0.0115512	0.0329422	0	0	0	0.0108789	119528	6332	328 (42-4235)	90.6424	99.48208929 (96.68-100)
23	202	0	6	5	5.9	31.9	31.8	16.4	31.1	50.9	0	0	22.7	20.5	184.9	0.0178442	0.0177882	0.0091738	0.0173967	0.0284723	0	0	0.0126979	60695	3972	168 (35-2512)	92.6236	99.53184543 (98.12-100)
24	203	2	1	1	4.2	64.7	128.8	114.2	163.4	7	0	0	21.3	56.6	509.8	0.0508408	0.10121	0.0897375	0.128399	0.00550055	0	0	0.0167374	79319	12420	955 (115-6523)	89.7753	99.80338 (99.34-100)
24	204	2	1	5	5.5	81.2	67.9	98.5	117.2	0	0	27.8	15.2	45.7	411.6	0.0487249	0.0407441	0.0591059	0.070327	0	0	0.0166817	0.00912091	59007	7305	455 (105-3863)	90.5329	99.74917 (99.31-100)
24	205	2	2	1	3.1	139.9	193.9	332.1	262.7	9.3	0	0	10.4	105.9	953.2	0.148941	0.20643	0.353561	0.279676	0.00990099	0	0	0.0110721	97275	10052	738 (87-5002)	80.2019	99.61304 (98.54-100)
24	206	2	2	5	2.9	24.4	93.2	42.9	92.7	0	0	0	4.2	30.3	273	0.0277683	0.106066	0.0488221	0.105497	0	0	0	0.00477979	101531	8448	712 (66-3561)	92.0471	99.61476 (98.53-100)
24	207	2	3	1	4.2	50.8	96.6	90	140.6	0	18	0	19.9	47.7	429.1	0.0399183	0.0759076	0.0707214	0.110482	0	0.0141443	0	0.0156373	80067	6979	407 (41-4060)	91.268	99.94655 (99.81-100)
24	208	2	3	5	3.4	50.7	117.3	117.7	92.1	7.2	26.7	0	15.6	48.7	437.9	0.0492137	0.113861	0.11425	0.0894001	0.00698893	0.0259173	0	0.0151427	70463	10018	717 (78-5123)	89.0539	99.7149558571429 (98.97-100)
24	209	2	4	1	3.8	212.6	246.2	281.4	291.6	2.7	0	83.3	27	127.6	1148	0.184645	0.213827	0.244398	0.253257	0.00234497	0	0.0723467	0.0234497	110822	19328	1531 (202-9442)	76.1701	99.8651563571429 (99.38-100)
24	210	2	5	1	3.3	264.7	351.4	380.8	370.2	0	8.8	0	55.3	160.3	1443.1	0.264726	0.351435	0.380838	0.370237	0	0.00880088	0	0.0553055	102605	15064	1387 (114-7380)	68.2048	99.6952932285714 (99.08-100)
24	211	2	5	5	5.8	246.1	385.6	443.4	406.4	11.3	0	0	46.4	172.4	1552	0.140036	0.219415	0.252305	0.231251	0.00642995	0	0	0.0264026	78561	10705	737 (94-5745)	79.6508	99.557566 (97.95-100)
24	212	2	6	1	3.8	37	104.5	73	95.6	0	0	0	34.3	38.7	348.1	0.0321348	0.0907591	0.0634011	0.0830294	0	0	0	0.0297898	74255	7318	669 (31-3634)	90.4186	99.58622 (98.83-100)
25	213	1	1	1	2.8	23.1	28	25	21.2	0	0	11.3	33	16.5	148.7	0.0272277	0.0330033	0.0294672	0.0249882	0	0	0.0133192	0.0388967	89181	4423	253 (17-2709)	90.8463	99.05598071 (98.05-100)
25	214	1	2	1	3.8	20.5	27.6	21.7	63.5	18.5	54.5	16.6	24.6	29.4	264.9	0.0178044	0.0239708	0.0188466	0.0551503	0.0160674	0.0473337	0.0144172	0.0213653	64715	4360	249 (42-2558)	92.3749	99.68172771 (99.08-100)
25	215	1	2	5	3.5	38	11.9	4.7	23	0	0	0	13.7	10.2	91.4	0.0358322	0.0112211	0.00443187	0.0216879	0	0	0	0.0129184	64360	4086	252 (34-2398)	91.0788	99.77549671 (98.84-100)
25	216	1	3	1	2.8	13.5	6.6	21.2	16.8	0	0	3.5	24.9	10.8	97	0.0159123	0.00777935	0.0249882	0.019802	0	0	0.00412541	0.0293494	61925	5640	160 (29-3108)	93.8829	100 (100-100)
25	217	1	3	5	3.6	24.1	46.4	0	23	0	0	0	16.4	12.2	109.9	0.0220939	0.0425376	0	0.0210854	0	0	0	0.0150348	43426	1410	94 (1-864)	89.8691	100 (100-100)
25	218	1	4	1	4.2	52.2	160.1	78	137.5	0	0	0	362.5	88.8	799.4	0.0410184	0.125805	0.0612918	0.108047	0	0	0	0.28485	89839	11470	1278 (36-4390)	88.6197	99.49020943 (97.43-100)
25	219	1	4	5	4.3	40.5	40.1	26.8	14.4	0	0	0	6	14.2	127.8	0.0310845	0.0307775	0.0205695	0.0110523	0	0	0	0.00460511	104160	5746	221 (75-3865)	92.9392	99.87052229 (99.09-100)
25	220	1	5	1	4.5	27.5	39.4	48.2	41.9	10.9	20.8	0	8.1	22.6	203.8	0.0201687	0.0288962	0.0353502	0.0307297	0.00799413	0.0152549	0	0.00594059	118209	11414	590 (132-6620)	93.8978	99.78688829 (98.79-100)
26	221	3	1	1	11.6	594.8	602.4	1018.4	827.8	0	0	0	59.7	346.9	3122.2	0.169227	0.17139	0.289746	0.235518	0	0	0	0.0169853	50737	11216	812 (144-5683)	77.3674	99.8771 (99.64-100)
26	222	3	1	5	20	260	767.6	444.8	242.4	0	0	0	65.5	200	1799.8	0.0429043	0.126667	0.0733993	0.04	0	0	0	0.0108086	22425	2604	186 (41-1107)	91.848	99.91929 (99.44-100)
26	223	3	2	1	10.8	968.9	1100	1456.2	1218.8	0	0	0	51.2	535.4	4818.4	0.296082	0.336145	0.444994	0.372448	0	0	0	0.015646	31706	7350	564 (92-3448)	64.2571	99.8336 (99.62-100)
26	224	3	3	1	7.2	104.8	164.1	198.7	216.3	0	0	72.4	29.4	89	801.4	0.0480381	0.07522	0.0910799	0.0991474	0	0	0.0331867	0.0134763	31363	5097	373 (60-2656)	89.8958	99.80231 (99.14-100)
26	225	3	4	1	5.4	286.9	310.2	399.2	393.3	0	0	0	40.7	161.4	1452.2	0.175345	0.189586	0.24398	0.240374	0	0	0	0.0248747	40486	5537	492 (56-2591)	77.6083	99.79432 (99.15-100)
26	226	3	5	1	11.3	133.1	100.3	108.3	152.7	23.4	0	0	53.6	63.5	571.4	0.0388738	0.0292941	0.0316306	0.0445983	0.00683431	0	0	0.0156547	40844	6183	413 (63-3143)	89.1864	99.7287 (99.29-100)
26	227	3	5	5	14.2	13.6	98.2	74.8	40.5	0	0	0	5	25.8	232.1	0.00316088	0.0228234	0.0173848	0.00941291	0	0	0	0.00116209	44998	5768	316 (86-3425)	94.9465	99.9555 (99.69-100)
26	228	3	6	1	59	496.2	940.1	463.9	716.5	0	0	0	82.8	299.9	2699.5	0.0277563	0.0525871	0.0259495	0.0400794	0	0	0	0.00463165	89712	1833	180 (17-647)	92	99.5017 (97.60-100)
26	229	3	7	5	11.6	93.1	95.3	136.3	179.7	0	19.3	0	22.5	61	549.1	0.026488	0.0271139	0.0387789	0.0511267	0	0.00549107	0	0.0064015	51425	11403	789 (181-6072)	92.8472	99.80313 (99.61-100)
28	239	2	1	5	7.5	39.4	117.3	323.1	136.8	0	0	0	27.4	71.6	644	0.0173377	0.0516172	0.142178	0.060198	0	0	0	0.0120572	34031	2559	135 (0-1570)	92.3592	99.74641 (98.22-100)
28	240	2	1	5	4.6	135.6	251.6	196.3	199.7	0	0	0	3.8	87.4	787	0.097288	0.180514	0.140838	0.143277	0	0	0	0.00272636	25241	1706	142 (1-730)	83.2085	99.68395 (98.86-100)
28	241	2	2	5	4.3	21.2	137.7	115.2	122.3	0	0	0	13.9	45.6	410.3	0.0162714	0.105687	0.0884181	0.0938675	0	0	0	0.0106685	10224	971	61 (0-558)	93.1994	100 (100-100)
28	242	2	4	1	2.8	36.8	26.3	67.2	39	0	0	0	17.3	21.9	197.1	0.0433758	0.0309995	0.0792079	0.0459689	0	0	0	0.0203913	28149	4167	250 (58-2373)	90.5547	100 (100-100)
28	243	2	5	1	2.5	3.3	14.8	30.5	11.8	0	0	0	1.2	6.9	62.5	0.00435644	0.019538	0.040264	0.0155776	0	0	0	0.00158416	56108	7687	460 (108-4367)	95.4547	99.52328 (99.36-100)
28	244	2	5	5	6.5	70.8	153	182.8	100.7	67.5	0	0	80.4	75.3	678.1	0.0359482	0.0776847	0.0928154	0.0511297	0.0342727	0	0	0.0408225	31895	1581	75 (6-1048)	90.1499	99.81917 (98.73-100)
28	245	2	6	1	4.1	38.2	100.6	78.4	194.3	0	0	0	59.4	52.3	470.9	0.0307494	0.0809788	0.0631087	0.156403	0	0	0	0.0478145	50824	1274	65 (7-752)	90.4615	99.52512 (98.21-100)
29	246	3	1	1	5.4	30.2	32.6	18.1	49	0	0	0	3.1	16.5	148.8	0.0184574	0.0199242	0.0110622	0.0299474	0	0	0	0.00189463	61575	1599	90 (12-1068)	93.1957	99.68208 (99.01-100)
29	247	3	2	1	5.1	66.7	153.1	117.9	142.9	0	0	0	24.5	56.8	511.6	0.0431631	0.0990746	0.0762959	0.092474	0	0	0	0.0158545	52332	5776	529 (44-2798)	89.6122	99.58876 (98.36-100)
29	248	3	2	5	5.2	101.4	184.7	167.9	197.9	0	0	0	11.9	73.8	663.8	0.0643564	0.117225	0.106563	0.125603	0	0	0	0.00755268	75702	2499	140 (21-1591)	88.7619	99.89259 (99.25-100)
29	249	3	3	1	3.9	93.3	92.5	89.8	130.1	0	0	0	16.2	46.9	421.8	0.078954	0.0782771	0.0759922	0.110096	0	0	0	0.0137091	57646	3400	226 (17-1697)	86.0553	99.7317 (98.73-100)
29	250	3	4	1	4.2	118.3	73.5	55.9	72.5	0	0	0	15.6	37.3	335.8	0.0929593	0.0577558	0.0439258	0.05697	0	0	0	0.0122584	53852	3187	174 (33-1980)	84.6048	99.91015 (99.37-100)
29	251	3	5	1	4	88.7	80.3	98.5	93.8	0	0	0	14.4	41.7	375.7	0.0731848	0.0662541	0.0812706	0.0773927	0	0	0	0.0118812	57696	3398	191 (24-2101)	86.8962	99.61239 (97.80-100)
29	252	3	6	1	9.6	115.7	186.8	116.5	194.6	0	0	0	11.6	69.5	625.2	0.0397759	0.0642189	0.0400509	0.0669004	0	0	0	0.0039879	83444	4484	312 (45-2504)	91.7937	99.63791 (98.19-100)
17	253	3	4	5	4.63	11.1	0	4.1	2.7	8.2	1.9	6.9	20.5	6.6	59.4	0.00791224	0	0.00292254	0.0019246	0.00584508	0.00135435	0.00491842	0.0146127	107278	26640	1650 (172-7747)	94.4333	99.72777033 (98.86-100)
17	254	3	5	1	3.71	18.2	22.7	91.6	45.7	33.6	1.5	42.9	86.1	39.2	352.4	0.0161903	0.0201934	0.0814852	0.0406537	0.0298898	0.00133437	0.0381628	0.0765926	211680	43428	2036 (134-14039)	92.9529	99.91780313 (99.62-100)
17	255	3	5	5	1.65	0	31.5	32.1	24.7	0	35.5	39.9	15.5	23.9	215.3	0	0.0630063	0.0642064	0.0494049	0	0.0710071	0.079808	0.0310031	110879	4637	288 (21-2134)	93.4081	99.86057414 (99.50-100)
17	256	3	6	1	5.18	2.9	13.8	12.3	13.7	16.9	0	105.2	11.2	19.6	176.3	0.00184768	0.00879239	0.00783669	0.00872867	0.0107675	0	0.067026	0.00713585	142331	26223	2149 (372-8865)	95.8539	99.80514813 (98.90-100)
17	257	3	7	1	5.61	12	14.7	30.2	24.5	2	2	80.1	17.7	21.1	190.3	0.00705953	0.00864792	0.0177665	0.0144132	0.00117659	0.00117659	0.0471224	0.0104128	234515	69268	4657 (509-23338)	91.4569	99.76670691 (99.22-100)
17	258	3	7	1	2.38	0	2.2	34.6	15.7	0	10.8	24.9	14.1	12	108.1	0	0.00305073	0.0479796	0.0217711	0	0.0149763	0.0345287	0.0195524	139870	8131	665 (70-3263)	95.8714	99.77824243 (98.85-100)
31	259	2	1	5	4	61.7	137.5	117.8	149.5	0	0	0	34.7	56.6	509.2	0.0509076	0.113449	0.0971947	0.12335	0	0	0	0.0286304	72331	6652	433 (42-3537)	90.2133	99.6525 (98.86-100)
31	260	2	2	1	4.4	333.9	490.8	493.3	495.5	0	147	0	88.6	230.9	2077.8	0.25045	0.368137	0.370012	0.371662	0	0.110261	0	0.0664566	65888	2896	305 (9-1000)	69.0352	99.5702097142857 (98.28-100)
31	261	2	2	5	2.9	109.6	132.6	140.4	163.4	0	87.3	0	21.4	75.2	676.6	0.12473	0.150905	0.159781	0.185957	0	0.0993513	0	0.0243542	37652	2410	207 (10-1061)	81.3309	99.7304585714286 (98.11-100)
31	262	2	3	1	4.1	246.3	271.1	296.7	322.2	0	0	0	52.5	132.1	1188.9	0.198261	0.218224	0.238831	0.259358	0	0	0	0.0422603	39920	4502	330 (26-2136)	74.6604	99.5679677142857 (98.73-100)
31	263	2	3	5	3.8	224.1	376.4	339.3	348.7	17.8	0	0	80.3	159.1	1431.5	0.194633	0.326906	0.294685	0.302849	0.0154594	0	0	0.0697412	57258	6926	649 (48-2515)	73.8279	99.624512 (98.79-100)
31	264	2	4	1	4	151.9	264.6	266.4	227.3	0	0	0	31	106.2	955.6	0.12533	0.218317	0.219802	0.187541	0	0	0	0.0255776	62445	9822	839 (105-4535)	80.8199	99.6523984285714 (98.5-100)
31	265	2	5	1	3.5	129.1	241.2	241.8	212	15.2	0	56.5	41.9	104.2	937.6	0.121735	0.22744	0.228006	0.199906	0.0143329	0	0.0532768	0.0395097	92714	8245	507 (57-4015)	81.266	99.75781286 (99.17-100)
31	266	2	5	5	7.8	162.2	226.7	232.6	215.1	0	0	0	63.4	100.7	906.5	0.0686299	0.0959211	0.0984175	0.0910129	0	0	0	0.0268258	77021	6655	494 (46-3308)	86.5151	99.79504686 (99.15-100)
31	267	2	6	1	5	104.4	199.2	188.6	234.6	0	0	0	17.6	83.3	750.1	0.0689109	0.131485	0.124488	0.154851	0	0	0	0.0116172	75039	5630	322 (36-3383)	88.3106	99.69509486 (98.15-100)
34	268	0	1	1	9.5	232.7	258.9	441.1	310.9	0	0	0	42.7	151.9	1367	0.0808407	0.0899427	0.15324	0.108008	0	0	0	0.0148341	77456	3982	250 (9-2361)	86.2265	99.59838 (98.32-100)
34	269	0	2	5	4.8	308.1	422.6	474.3	368.5	0	0	0	52.5	181.7	1635.5	0.21184	0.290567	0.326114	0.253369	0	0	0	0.0360974	44491	3353	187 (27-1506)	72.6061	99.76954 (98.78-100)
34	270	0	3	1	3.9	65.9	190.2	129.2	180.5	0	0	0	40.2	67.3	606.1	0.0557671	0.160955	0.109334	0.152746	0	0	0	0.0340188	34461	1804	125 (2-849)	88.686	99.6337 (97.44-100)
34	271	0	3	5	4.5	182.6	360.9	444.9	366.8	0	0	0	43.9	157.1	1414.2	0.13392	0.264686	0.326293	0.269014	0	0	0	0.0321966	40591	6400	374 (5-2886)	80.8523	99.83857 (99.61-100)
34	272	0	4	1	4.9	94.5	282.5	238.9	252	0	0	101.6	56	114.9	1034.3	0.0636492	0.190274	0.160908	0.169731	0	0	0.0684313	0.0377181	137733	28608	2696 (58-7287)	85.8012	99.57221 (98.28-99.96)
34	273	0	5	1	5.8	709.8	844.5	1016.2	824.3	0	0	0	53.8	386.4	3477.3	0.403892	0.480539	0.578241	0.469045	0	0	0	0.0306134	42343	8513	744 (9-3668)	54.4007	99.739081 (99.18-100)
34	274	0	5	5	4.4	153.5	376	354.8	390.2	0	41.6	0	33.8	155.9	1402.8	0.115137	0.282028	0.266127	0.292679	0	0.0312031	0	0.0253525	69275	4012	255 (7-2125)	83.0124	99.5078421428571 (97.77-100)
34	275	0	6	1	10.6	1222.7	1569.2	1882.7	1614.3	43.4	19.4	0	117.9	722.7	6504.4	0.38069	0.488573	0.586182	0.502615	0.0135127	0.00604023	0	0.0367084	63215	15305	1383 (1-6586)	55.0524	99.8214655571429 (99.46-100)
35	276	3	1	1	6.7	36.9	75.9	66.3	72.8	0	12.8	0	46.5	34.6	311.2	0.0181764	0.0373873	0.0326585	0.0358603	0	0.00630511	0	0.0229053	81483	13873	1288 (111-6745)	92.7543	99.76181589 (99.29-100)
35	277	3	1	5	9.3	19.2	87.8	98.1	69.3	0	0	0	38	36.9	331.8	0.00681358	0.031158	0.0348132	0.0245928	0	0	0	0.0134852	42146	5983	435 (82-3171)	94.3961	99.86842814 (99.52-100)
35	278	3	2	1	6.3	71	73.9	119.9	107.8	0	0	152.7	37.1	62.5	562.4	0.0371942	0.0387134	0.062811	0.0564723	0	0	0.0799937	0.0194353	58193	5332	398 (50-2724)	89.9156	99.84716757 (99.77-100)
35	279	3	2	5	6.2	21	23	20.8	30.9	0	0	0	20.6	12.9	116.2	0.0111785	0.0122432	0.0110721	0.0164484	0	0	0	0.0109656	114074	13576	805 (150-8207)	94.3103	99.85757771 (99.74-100)
35	280	3	3	1	7.1	56.6	60.1	51.2	81	0	0	0	46.3	32.8	295.1	0.0263097	0.0279366	0.0237996	0.0376517	0	0	0	0.0215219	42602	4010	323 (28-2050)	91.939	99.58016043 (98.34-100)
35	281	3	3	5	4	59.7	56.4	37.2	36.5	0	0	39.1	7.1	27	243.4	0.0492574	0.0465347	0.0306931	0.0301155	0	0	0.0322607	0.00585809	88144	8663	651 (62-4806)	89.3633	99.82644 (99.55-100)
35	282	3	4	1	7.3	16.7	12	41.1	12.9	0	0	30	5.1	17.9	161.3	0.00755007	0.0054252	0.0185813	0.00583209	0	0	0.013563	0.00230571	57665	6275	356 (74-3914)	95.3778	99.79127586 (99.27-100)
35	283	3	5	1	8.8	31.1	52.7	47.1	46.8	0	0	0	12.2	21.1	190	0.0116637	0.0197645	0.0176643	0.0175518	0	0	0	0.00457546	103238	16414	966 (294-9644)	92.9559	99.71748924 (99.02-100)
35	284	3	5	5	10.4	56.8	28	30.3	41.7	27.9	0	0	25.7	25.1	226	0.0180249	0.0088855	0.00961538	0.0132331	0.00885377	0	0	0.00815562	55920	8710	553 (109-5137)	93.5005	99.74857114 (98.95-100)
35	285	3	6	1	7	18.2	51.7	13.2	69.8	0	0	49.1	28	28.8	259.4	0.00858086	0.0243753	0.00622348	0.032909	0	0	0.0231495	0.0132013	62012	3919	215 (43-2408)	95.0519	99.758747 (99.56-100)
36	286	3	2	1	5.3	68.4	130.7	109.9	143.8	0	0	0	16.7	52.2	469.5	0.0425929	0.0813874	0.0684351	0.0895448	0	0	0	0.0103992	40462	1842	119 (1-1057)	90.6156	99.59438357 (99.25-100)
36	287	3	2	5	4.5	135.1	163.2	216	219.9	0	15.3	1359	158.5	262.3	2360.4	0.0990832	0.119692	0.158416	0.161276	0	0.0112211	0.9967	0.116245	49485	6535	342 (1-3936)	86.2845	99.70624957 (99.14-100)
36	288	3	3	1	4.5	249.2	295.6	423.7	460.2	0	0	899.9	233.7	297.7	2679.7	0.182765	0.216795	0.310744	0.337514	0	0	0.659993	0.171397	58900	3867	260 (6-2137)	76.0565	99.65935286 (98.37-100)
36	289	3	3	5	4.6	77.1	81.5	59	132	0	0	0	18.3	41.5	373.5	0.0553164	0.0584732	0.0423303	0.0947051	0	0	0	0.0131296	64467	4552	258 (2-2675)	89.2666	99.62365357 (98.64-100)
36	290	3	4	1	3.3	260.7	367.5	357.4	437.3	0	0	0	52.8	165.5	1489.4	0.260726	0.367537	0.357436	0.437344	0	0	0	0.0528053	45576	2684	209 (2-1351)	67.7333	99.72445414 (99.06-100)
36	291	3	5	1	3.2	44.3	86.5	76.3	81.8	0	0	0	14.3	33.7	303.2	0.0456889	0.089212	0.0786922	0.0843647	0	0	0	0.0147483	41133	1128	78 (0-605)	89.1463	99.32623714 (97.53-100)
36	292	3	5	5	4.2	126.1	134.7	283.3	215.1	0	0	0	26.3	89.2	802.9	0.0990885	0.105846	0.222615	0.169024	0	0	0	0.0206664	71497	5082	352 (4-2878)	84.2167	99.56626914 (98.84-100)
38	293	2	1	1	4.2	142.5	297.8	274.9	275.2	35.4	0	76	280.4	157.7	1418.9	0.111975	0.234009	0.216014	0.21625	0.0278171	0	0.0597203	0.220336	118091	6972	588 (36-2964)	82.5881	99.72271643 (98.83-100)
38	294	2	1	5	5.5	393.1	555.9	677.8	475.4	119.8	0	90	231.9	287.8	2590.3	0.235884	0.333573	0.406721	0.285269	0.0718872	0	0.0540054	0.139154	50122	6267	362 (39-2537)	70.0859	99.82571229 (99.51-100)
38	295	2	2	1	5.2	77.6	209.1	164.4	159	0	0	0	58.9	78.4	705.5	0.0492511	0.132711	0.104341	0.100914	0	0	0	0.0373826	41819	3903	255 (38-2103)	88.2476	99.52409971 (98.61-100)
38	296	2	2	5	3.5	203.9	350.5	437.4	406.5	25.6	0	0	36.5	164.2	1477.6	0.192268	0.330504	0.412447	0.38331	0.0241396	0	0	0.0344177	40585	6003	556 (23-1870)	75.0361	99.62965157 (98.47-100)
38	297	2	3	1	3.1	49.6	97.6	100.2	104.8	12.3	0	32.1	13.9	46.1	414.7	0.0528053	0.103907	0.106675	0.111572	0.0130949	0	0.0341744	0.0147983	30282	3254	223 (51-1679)	89.5553	99.92559529 (99.48-100)
38	298	2	3	5	3.8	71	49.4	50.1	58.6	0	0	103.3	15.9	38.7	348.3	0.0616641	0.0429043	0.0435122	0.0508946	0	0	0.0897169	0.0138093	8781	779	46 (7-429)	90	99.55357143 (96.88-100)
38	299	2	4	1	2.5	672.6	677.4	668.5	655.9	203.3	248.5	36.2	267.6	403.2	3629	0.887921	0.894257	0.882508	0.865875	0.268383	0.328053	0.0477888	0.353267	33962	17872	2191 (21-4818)	88.1104	98.79310333 (95.17-100)
38	300	2	5	1	3.3	283.9	409.2	446.7	439.4	51.7	50.4	0	44.1	197	1772.8	0.283928	0.409241	0.446745	0.439444	0.0517052	0.050405	0	0.0441044	67532	4290	391 (20-1624)	65.8903	99.70436643 (99.24-100)
38	301	2	6	1	3.1	272	311.7	304.4	334.3	0	0	0	18	139.3	1253.7	0.289577	0.331843	0.324071	0.355903	0	0	0	0.0191632	55467	5080	453 (32-2225)	66.3147	99.70688157 (98.33-100)
39	302	0	3	1	3.8	63.1	90.3	99.8	144.2	0	0	138	88.7	69.3	624.1	0.0548028	0.0784263	0.0866771	0.125239	0	0	0.119854	0.0770367	73358	5942	303 (66-3502)	89.5308	99.55575343 (97.89-100)
39	303	0	3	5	5.1	179.4	117.7	150.8	151.3	0	58.2	28.4	134.6	101	909.1	0.116094	0.0761664	0.0975862	0.0979098	0	0.0376626	0.0183783	0.0871028	58644	6913	367 (53-4275)	82.5747	99.48510857 (97.92-100)
39	304	0	4	1	2.1	32.2	57.7	19	69.2	60.8	0	0	11.8	29.2	262.9	0.0506051	0.0906805	0.0298601	0.108754	0.0955524	0	0	0.0185447	63842	2483	157 (12-1410)	89.6094	99.52160857 (98.29-100)
39	305	0	4	5	2.4	40.7	40.4	18.6	55.7	0	0	38.2	39	27.1	244.1	0.0559681	0.0555556	0.0255776	0.0765952	0	0	0.0525303	0.0536304	71843	4526	164 (16-2928)	87.9928	99.76259214 (98.87-100)
39	306	0	5	1	4.2	242.3	326.1	208.8	298.7	0	97.2	37.2	158.3	159.7	1437.5	0.190398	0.256247	0.164074	0.234716	0	0.0763791	0.0292315	0.124391	34681	1624	73 (12-934)	78.1099	99.60861 (97.26-100)
39	307	0	5	5	3.9	213.2	285.1	284.3	286.1	0	0	0	35.1	123.9	1114.9	0.180418	0.241263	0.240586	0.242109	0	0	0	0.029703	45909	3010	254 (19-1308)	77.7339	99.656737 (98.83-100)
39	308	0	6	1	4.4	581.1	703.1	733.2	714.3	0	0	50	47.8	319.9	2879.5	0.435869	0.527378	0.549955	0.535779	0	0	0.0375038	0.0358536	58145	8239	706 (47-3047)	50.4488	99.60738086 (98.92-100)
40	309	2	1	1	45	4573.2	3695.8	5048.1	3874.5	0	0	0	253.6	1948	17531.6	0.335402	0.271052	0.370231	0.284158	0	0	0	0.0185992	61154	4786	316 (52-2688)	61.3254	99.81567 (99.71-100)
40	310	2	1	5	5.8	51.9	97.7	86.9	191.3	0	0	0	3	47.9	430.7	0.0295323	0.0555935	0.049448	0.108854	0	0	0	0.00170707	76744	6506	441 (73-3526)	92.7725	99.90228 (99.53-100)
40	311	2	2	1	4.8	24.3	13.1	11.4	25.3	0	0	0	7.5	10.1	90.5	0.0167079	0.00900715	0.00783828	0.0173955	0	0	0	0.00515677	36233	17935	650 (153-12188)	91.871	99.53917 (96.77-100)
40	312	2	2	5	5.3	93.9	67.1	69.6	88.7	8.2	0	511	22.4	95.6	860.7	0.0584719	0.0417834	0.0433402	0.0552338	0.00510617	0	0.318202	0.0139486	32717	22977	1109 (19-14027)	90.2898	99.64871 (97.54-100)
40	313	2	3	1	5	27.9	81	16.3	64.8	0	0	0	40.7	26.2	235.4	0.0184158	0.0534653	0.0107591	0.0427723	0	0	0	0.0268647	111394	12048	649 (21-6564)	91.1933	99.6667 (99.22-100)
40	314	2	4	1	6.3	20.5	27	10	43.2	0	0	383.6	16	55.8	501.9	0.0107392	0.0141443	0.00523862	0.0226308	0	0	0.200953	0.00838179	41168	29628	1773 (5-16972)	92.9828	99.92481 (99.48-100)
40	315	2	5	1	3.5	22.7	17.1	13.3	31.9	4.1	0	0	5.7	11	98.7	0.021405	0.0161245	0.0125413	0.0300802	0.0038661	0	0	0.00537482	56653	46619	2708 (83-29197)	93.3931	99.79371 (98.56-100)
40	316	2	5	5	8	42.5	29.9	19.6	51.1	11.6	0	0	12.2	18.5	166.9	0.017533	0.012335	0.00808581	0.0210809	0.00478548	0	0	0.005033	28658	54190	4031 (19-28127)	90.5204	99.90079 (99.31-100)
40	317	2	6	1	6.1	33.2	21	16.4	26.5	0	0	0	3.3	12	107.7	0.0179625	0.0113618	0.00887302	0.0143375	0	0	0	0.00178542	18362	16326	1017 (5-9582)	91.3788	99.76387 (98.35-100)
42	321	1	1	1	7.3	237.7	247.2	260.5	239.3	0	0	0	27.9	112.5	1012.7	0.107464	0.111759	0.117772	0.108188	0	0	0	0.0126136	29209	1184	102 (5-632)	81.5686	99.42647014 (98.04-100)
42	322	1	2	1	6.7	61.4	101.4	173.7	199.4	0	0	0	0	59.5	535.9	0.0302448	0.0499483	0.0855623	0.0982218	0	0	0	0	40534	488	33 (4-269)	91.7785	100 (100-100)
42	323	1	3	1	5.2	87.6	52.7	173.7	41.7	0	0	71.1	30.3	50.8	457	0.0555979	0.0334476	0.110244	0.0264661	0	0	0.0451257	0.0192308	41428	1242	89 (3-671)	90.0544	99.55670214 (99.17-100)
42	324	1	5	1	3.4	35.3	53.4	32.8	42	0	0	0	11.8	19.5	175.3	0.0342652	0.0518346	0.0318385	0.0407688	0	0	0	0.0114541	51093	3787	266 (32-2033)	91.0535	99.57259486 (98.45-100)
42	325	1	6	5	5.2	47.3	104.4	0	159.8	0	0	0	10.6	35.8	322.1	0.0300203	0.0662605	0	0.101422	0	0	0	0.0067276	82692	523	45 (3-149)	90.4477	99.32819857 (98.31-100)
43	326	1	1	1	3.3	4.3	6.2	4.3	16	7.9	5.7	0	10.1	6.2	55.4	0.00430043	0.00620062	0.00430043	0.0160016	0.00790079	0.00570057	0	0.010101	33225	21853	1158 (253-14149)	94.4762	99.8626374285714 (99.04-100)
43	327	1	5	5	5.9	104.3	90	83.1	148.6	0	0	0	11.8	48.7	437.9	0.0583431	0.050344	0.0464843	0.0831236	0	0	0	0.00660066	58462	4208	207 (35-2593)	88.1924	99.44692843 (97.53-100)
43	328	1	6	1	6.1	114.3	151.9	140.3	88	14.3	47.7	0	8	63.3	570.1	0.0618406	0.0821836	0.0759076	0.0476113	0.00773684	0.0258075	0	0.0043283	31424	4707	266 (77-2764)	88.7697	99.772953 (99.18-100)
44	329	1	2	1	6.1	760.2	677	864.6	606.7	0	0	0	12.1	325.5	2929.2	0.411297	0.366283	0.467781	0.328248	0	0	0	0.00654656	48244	4185	241 (21-2297)	52.8359	99.76519157 (98.68-100)
44	330	1	2	5	6.7	52.6	107.6	102.7	59.2	0	0	0	14.8	38.2	343.6	0.0259101	0.0530023	0.0505886	0.0291611	0	0	0	0.00729028	77614	4494	227 (34-2882)	92.0813	99.88882714 (99.22-100)
44	331	1	3	1	3.8	55.1	80.3	135.4	120.2	0	0	0	14.7	45.1	405.7	0.0478548	0.0697412	0.117596	0.104395	0	0	0	0.0127671	56574	3545	231 (44-2049)	90.6881	99.81762914 (99.15-100)
44	332	1	3	5	6.7	453.8	745.6	600.7	699.7	0	0	0	10.8	278.9	2510.5	0.223536	0.367273	0.295897	0.344663	0	0	0	0.00531993	62237	2421	180 (14-1325)	74.0343	99.59660186 (98.78-100)
44	333	1	4	1	5.7	118.4	162.9	193.8	161.8	0	0	0	10.9	73.8	664	0.0685542	0.09432	0.112211	0.0936831	0	0	0	0.00631116	55050	5942	359 (71-3656)	87.2028	99.69197457 (99.24-100)
44	334	1	5	1	6.2	155.5	157.1	201.8	228.8	0	0	0	9.6	84.2	757.4	0.0827744	0.0836261	0.10742	0.121793	0	0	0	0.00511019	106708	7493	412 (52-4733)	87.3832	99.62323771 (98.73-100)
46	335	2	1	1	5.4	374.4	509.5	545	485.6	0	0	0	52.1	221.7	1995.6	0.228823	0.311392	0.333089	0.296785	0	0	0	0.0318421	55728	6488	528 (1-3231)	72.2695	99.58734886 (98.41-100)
46	336	2	2	1	4.5	175.5	247.2	215.6	291.4	0	0	1377.9	3.2	257.6	2318.8	0.128713	0.181298	0.158122	0.213715	0	0	1.01056	0.0023469	63372	3696	262 (2-2148)	82.662	99.94353471 (99.60-100)
46	337	2	3	1	3.6	58	96.6	173.6	150.8	0	0	0	11	54.9	493.7	0.053172	0.0885589	0.159149	0.138247	0	0	0	0.0100843	81806	4781	287 (1-3040)	89.4688	99.90539157 (99.67-100)
46	338	2	4	1	4.6	14.4	58.2	24	73.6	0	0	0	8	19.8	178.2	0.0103315	0.0417563	0.0172191	0.0528053	0	0	0	0.0057397	81607	6613	681 (31-2981)	93.2988	99.50189114 (97.82-100)
46	339	2	5	1	5.7	47.2	86.6	80.3	146.6	0	0	66.6	9.5	48.5	436.9	0.027329	0.0501419	0.0464941	0.0848822	0	0	0.0385618	0.00550055	23463	1865	110 (15-1089)	92.5915	99.74937286 (98.25-100)
47	346	1	2	5	1.9	64.7	101.1	98.9	114.5	0	0	42.1	13.7	50.2	451.7	0.112385	0.175612	0.171791	0.198888	0	0	0.0731284	0.0237971	43623	3927	408 (27-1447)	82.0713	99.6707557142857 (97.93-100)
47	347	1	3	1	2.8	10.7	47	19.4	38.5	0	0	0	57.9	19.3	173.5	0.012612	0.0553984	0.0228666	0.0453795	0	0	0	0.0682461	46379	14190	1445 (19-3576)	92.6791	99.4478619142857 (97.75-99.96)
47	348	1	4	1	2.2	60.6	130.4	119.9	142.3	0	0	0	50	55.9	503.1	0.0909091	0.19562	0.179868	0.213471	0	0	0	0.0750075	64634	3295	392 (8-1113)	86.0336	99.39848971 (97.3-100)
47	349	1	5	1	1.9	43.3	70.3	76.5	73.6	0	0	0	30.8	33	296.9	0.0752128	0.122112	0.132882	0.127844	0	0	0	0.0535001	98326	6152	386 (17-3125)	86.7646	99.73809814 (99.18-100)
47	350	1	6	1	2	259	284.6	345.6	295	24.2	0	21.2	68.5	148.1	1332.7	0.427393	0.469637	0.570297	0.486799	0.039934	0	0.0349835	0.113036	99842	12695	1433 (47-4247)	50.8219	99.69098107 (98.73-99.93)
